# Supplementary material for: Quality and Dissemination of Uterine Fibroid Health Information on TikTok and Bilibili: Cross-Sectional Study
Source: JMIR Form Res. 2025 Aug 1;9:e75120. doi: 10.2196/75120 (PMC12316441; doi:10.2196/75120)
Supplement: Multimedia Appendix 1 [file formative-v9-e75120-s001.xlsx]

## Sheet: Sheet1
platform	item	likes	comments	collections	shares	duration	source	followers	content	GQS1	GQS2	GQS3	GQS	DIS1	DIS2	DIS3	DIS	Epidemiology	Etiology	Symptoms	Diagnosis	Treatment	Prevention	Prognosis	Completeness score	PEMAT-U	PEMAT-A
1	1	16000	1436	29000	8870	54	2	89000	2	2	2		2	2	2		2	0	1	0	0	1	0	1	3	92	67
1	2	12000	137	12000	4050	43	1	6486000	5	3	3		3	2	2		2	0	0	0	1	0	1	0	2	77	67
1	3	312	45	246	73	55	1	228000	5	3	3		3	2	2		2	0	2	2	0	1	1	0	6	83	67
1	4	4912	350	1193	867	102	1	3270000	4	4	4		4	3	3		3	0	0	2	0	2	0	2	6	83	33
1	5	52000	1571	34000	19000	41	1	124000	4	3	3		3	2	2		2	0	0	0	0	1	0	1	2	58	100
1	6	1407	63	482	129	35	1	184000	4	2	2		2	1	1		1	0	0	0	0	1	0	0	1	42	33
1	7	374	21	77	52	54	1	204000	4	4	4		4	3	3		3	0	0	2	0	2	0	0	4	83	0
1	8	384	181	137	81	97	2	15000	4	3	2		3	2	2		2	0	1	1	0	0	1	0	3	69	33
1	9	197	62	384	85	76	2	19000	4	2	2		2	1	2	1	1	0	1	0	0	1	0	0	2	92	9
1	10	379	222	487	174	56	2	61000	4	1	2	1	1	2	2		2	0	0	1	0	1	0	0	2	83	67
1	11	1471	33	683	411	43	1	11000	4	3	3		3	2	2		2	0	0	0	0	2	0	1	3	83	67
1	12	483	352	191	34	57	2	89000	4	2	2		2	2	2		2	1	0	0	0	1	0	1	3	75	33
1	13	544	71	361	174	90	2	176000	1	2	2		2	3	3		3	1	1	2	0	1	0	0	5	75	67
1	14	220	9	71	81	88	1	57000	4	3	3		3	2	3	3	3	0	0	0	0	2	0	0	2	75	67
1	15	2660	211	455	336	91	1	1959000	1	2	2		2	2	2		2	0	0	1	0	0	0	0	1	67	67
1	16	658	80	274	104	39	1	253000	4	3	3		3	2	3	2	2	0	0	1	0	1	0	0	2	67	0
1	17	2581	77	318	336	74	1	1204000	2	2	2		2	2	2		2	0	1	0	0	0	1	0	2	75	67
1	18	227	41	70	120	44	1	27000	2	2	2		2	2	2		2	0	1	0	0	0	1	0	2	83	33
1	19	261	290	217	95	46	2	15000	4	1	2	2	2	1	2	2	2	0	1	0	0	1	0	0	2	93	67
1	20	322	4	117	71	54	1	46000	3	4	3	3	3	3	3		3	0	0	2	0	0	0	0	2	92	100
1	21	721	51	276	162	134	1	1933	5	3	3		3	3	3		3	0	1	0	0	0	1	0	2	92	100
1	22	612	53	235	176	43	1	651	1	4	4		4	2	2		2	1	1	2	0	2	0	1	7	83	33
1	23	406	11	78	70	121	1	2427000	4	4	4		4	4	4		4	0	0	0	1	1	1	1	4	83	67
1	24	2153	329	1236	598	117	1	47000	1	4	4		4	2	2		2	0	0	2	0	2	0	1	5	67	67
1	25	275	96	105	57	62	2	89000	4	2	2		2	1	1		1	0	0	0	0	1	0	1	2	83	0
1	26	191	19	45	17	71	1	102000	4	3	3		3	3	3		3	0	1	0	1	1	0	0	3	83	33
1	27	238	27	65	30	34	1	22000	1	4	3	3	3	2	2		2	1	0	2	0	1	0	0	4	82	33
1	28	484	38	234	134	49	1	46000	4	3	3		3	2	2		2	0	0	0	0	1	0	1	2	67	67
1	29	797	75	353	151	38	1	79000	4	3	3		3	1	1		1	0	0	0	1	1	0	0	2	67	0
1	30	2616	73	736	33	20	1	5892	4	2	2		2	1	1		1	0	0	0	0	1	0	0	1	58	0
1	31	649	7	131	29	46	1	5420	1	3	3		3	2	2		2	0	0	2	1	0	0	0	3	55	33
1	32	183	14	13	4	65	1	129000	1	2	2		2	2	2		2	0	1	1	1	1	0	1	5	58	67
1	33	198	25	93	59	38	1	57000	4	2	2		2	2	2		2	0	0	0	0	1	0	0	1	67	0
1	34	3739	659	1663	1815	97	1	47000	1	4	4		4	2	2		2	0	0	1	0	2	0	1	4	75	0
1	35	18000	986	21000	7923	76	1	63000	1	4	4		4	2	2		2	0	0	1	1	1	0	0	3	83	67
1	36	446	13	186	143	96	1	253000	1	4	4		4	2	2		2	1	1	2	0	1	0	1	6	67	67
1	37	664	76	343	227	46	1	64000	4	3	3		3	2	2		2	0	0	1	1	1	0	0	3	67	0
1	38	713	18	86	55	40	2	905000	4	2	2		2	2	2		2	0	0	1	0	1	0	0	2	50	33
1	39	1156	82	509	476	148	1	23000	1	4	4		4	2	2		2	0	0	2	0	2	0	0	4	67	33
1	40	577	38	97	132	99	1	1332000	1	4	4		4	2	2		2	0	1	1	1	1	0	0	4	58	0
1	41	337	8	177	258	51	1	228000	2	3	4	3	3	2	2		2	0	2	0	0	0	0	0	2	83	33
1	42	1908	333	1326	812	234	2	257000	1	3	3		3	2	2		2	0	1	2	0	1	0	1	5	77	33
1	43	2689	73	1113	767	74	1	1327000	5	3	3		3	2	2		2	0	1	0	0	0	1	0	2	85	67
1	44	493	71	177	127	57	1	124000	4	3	3		3	2	2		2	0	0	0	0	1	0	0	1	77	67
1	45	366	29	97	42	50	1	5420	4	2	2		2	2	2		2	0	0	0	0	1	0	0	1	54	0
1	46	445	14	125	40	60	1	11000	4	3	3		3	2	2		2	0	0	0	0	1	0	0	1	69	67
1	47	417	4	66	47	50	1	696000	4	3	3		3	2	2		2	0	0	2	0	1	0	0	3	69	67
1	48	279	10	63	32	198	1	115000	4	4	3	4	4	2	2		2	1	0	2	1	1	0	1	6	69	33
1	49	280	6	68	61	63	1	46000	4	3	3		3	2	2		2	0	0	1	0	2	0	0	3	69	0
1	50	125	61	42	26	41	1	1933	4	3	3		3	2	2		2	0	0	0	0	1	0	0	1	77	33
1	51	25	11	3	0	62	2	283000	1	3	3		3	2	2		2	0	0	1	1	1	0	0	3	69	33
1	52	1265	14	129	72	66	1	300000	1	4	3	3	3	2	2		2	2	0	2	0	1	0	1	6	85	67
1	53	1910	267	775	856	84	1	115000	4	3	3		3	2	2		2	1	1	0	1	1	0	0	4	69	67
1	54	14000	834	3166	3892	87	1	9063000	1	4	4		4	2	2		2	0	0	2	2	1	0	0	5	77	67
1	55	121	4	53	29	59	1	389000	1	4	4		4	2	2		2	0	1	2	1	1	0	1	6	77	0
1	56	76	1	18	7	78	1	419000	4	3	3		3	2	2		2	0	0	1	1	1	0	0	3	85	100
1	57	470	19	192	95	57	1	30000	4	4	4		4	2	2		2	0	0	0	0	1	0	1	2	77	67
1	58	464	20	31	24	41	1	8623	1	3	3		3	1	1		1	0	0	1	1	1	0	0	3	69	0
1	59	2900	354	1148	1278	77	1	433000	1	4	4		4	2	2		2	0	1	1	0	1	1	0	4	77	67
1	60	1697	209	590	694	75	1	7011	4	3	3		3	2	2		2	0	0	0	0	1	0	1	2	77	33
1	61	690	107	354	196	30	1	74000	4	3	3		3	2	2		2	0	0	1	0	1	0	0	2	69	0
1	62	609	30	106	47	53	1	129000	4	4	4		4	2	3	3	3	0	0	2	1	1	0	1	5	77	67
1	63	1659	43	259	207	155	1	3259000	1	4	5	5	5	4	3	4	4	0	2	0	1	1	0	1	5	85	67
1	64	998	274	191	427	84	2	393000	4	3	3		3	2	2		2	0	0	1	0	1	0	1	3	69	33
1	65	105000	5947	52000	46000	127	1	3270000	5	4	4		4	2	2		2	1	0	0	0	0	1	0	2	85	33
1	66	23	4	4	7	176	1	2401	4	3	3		3	2	2		2	0	1	2	0	1	0	0	4	62	33
1	67	575	78	622	168	77	2	24000	5	2	2		2	1	1		1	0	1	0	0	0	1	0	2	54	33
1	68	179	21	22	4	60	1	14000	3	4	4		4	2	2		2	0	0	2	1	0	0	1	4	85	0
1	69	216	5	81	28	110	1	184000	1	3	3		3	2	2		2	0	1	0	0	1	1	0	3	77	100
1	70	396	25	58	29	75	1	1093000	1	3	3		3	2	2		2	1	0	0	0	1	0	1	3	77	33
1	71	272	17	80	50	127	1	864000	1	4	4		4	2	2		2	0	1	1	0	1	0	1	4	77	67
1	72	182	11	40	18	79	1	115000	4	4	4		4	2	2		2	0	0	2	1	1	0	1	5	69	67
1	73	286	21	69	30	76	1	22000	1	3	3		3	2	2		2	0	0	0	0	1	0	0	1	77	75
1	74	274	36	43	72	99	2	2262000	2	3	3		3	2	2		2	0	1	0	0	0	1	0	2	69	0
1	75	273	11	158	53	100	1	23000	1	3	3		3	2	2		2	0	1	0	0	0	0	1	2	77	0
1	76	7488	4167	1745	4474	58	1	5824000	1	4	4		4	2	2		2	0	0	0	1	1	0	1	3	77	0
1	77	310	1	85	145	33	1	2428000	5	3	4	4	4	2	2		2	0	1	0	0	0	1	0	2	85	67
1	78	687	80	508	224	67	1	1369	4	4	4		4	2	2		2	0	0	0	0	1	0	1	2	69	67
1	79	610	30	108	47	53	1	130000	4	4	4		4	2	2		2	0	0	0	1	1	0	0	1	77	67
1	80	318	21	83	26	51	1	984000	4	4	4		4	2	2		2	0	0	1	0	1	0	1	1	69	67
1	81	283	11	55	32	101	1	1972000	5	3	3		3	2	2		2	0	1	0	0	0	1	0	2	69	67
1	82	170	25	38	8	40	1	55000	1	4	4		4	2	2		2	1	0	0	0	1	0	1	3	69	33
1	83	222	8	39	14	73	1	116000	1	4	4		4	2	2		2	0	0	0	1	0	0	0	1	69	0
1	84	176	10	71	27	202	1	14000	4	4	4		4	2	2		2	0	0	0	0	1	0	0	1	69	67
1	85	1377	45	146	63	109	1	3723000	1	4	4		4	2	2		2	1	0	2	1	2	0	1	7	69	67
1	86	108	4	17	13	66	1	419000	3	5	4	5	5	2	2		2	0	0	2	0	0	0	0	2	85	67
1	87	749	24	155	125	42	1	1259000	5	3	3		3	2	2		2	0	0	0	0	1	0	1	2	77	67
1	88	386	288	68	204	41	3	16000	1	3	2	2	2	2	2		2	0	0	1	0	0	0	0	1	85	67
1	89	156	40	41	19	44	1	75000	4	4	4		4	2	2		2	0	0	2	1	1	0	0	4	77	67
1	90	212	27	71	55	90	1	75000	4	3	3		3	2	2		2	0	0	2	1	1	0	1	5	69	67
1	91	198	25	49	41	82	1	47000	4	4	4		4	2	2		2	0	0	2	1	2	0	0	5	69	67
1	92	6902	539	1762	1647	481	2	5518000	5	2	2		2	2	3	2	2	0	0	1	1	1	1	0	4	77	75
1	93	417	4	66	47	50	1	697000	3	3	3		3	2	2		2	0	0	2	0	1	0	0	3	85	100
1	94	350	24	129	57	47	1	12000	4	4	3	4	4	2	2		2	0	0	2	1	1	1	1	6	69	67
1	95	3543	130	2467	1183	108	1	30000	4	2	2		2	2	2		2	0	0	0	0	1	1	1	3	77	67
1	96	191	4	48	16	75	1	185000	4	2	2		2	2	1	1	1	0	0	0	1	1	0	0	2	77	67
1	97	226	11	96	53	75	2	90000	5	2	2		2	2	2		2	0	0	0	0	0	1	0	1	85	67
1	98	274	2	32	11	95	1	864000	1	3	3		3	2	2		2	0	1	2	0	0	0	1	4	77	67
1	99	528	36	119	48	40	1	185000	4	2	2		2	2	2		2	0	0	0	0	1	0	1	2	62	67
1	100	245	3	40	19	35	1	538000	3	2	2		2	2	2		2	0	0	2	0	0	0	0	2	62	67
2	1	338	28	350	240	564	3	73000	1	5	5		5	3	3		3	1	2	2	2	2	0	0	9	100	75
2	2	9	0	17	11	555	2	673	1	5	5		5	3	3		3	1	2	2	1	0	1	1	8	77	0
2	3	4	2	3	2	555	1	11	4	4	5	4	4	2	3	3	3	0	0	2	0	1	0	2	5	69	100
2	4	547	64	235	142	229	1	87000	4	4	4		4	2	2		2	0	0	0	1	1	0	1	3	92	67
2	5	1450	271	1330	1863	779	1	14000	1	4	4		4	2	2		2	0	0	1	1	2	1	2	7	69	67
2	6	825	158	586	743	408	2	114000	1	4	4		4	3	3		3	0	1	2	2	1	1	1	8	77	33
2	7	1262	231	2170	1294	306	2	6369	5	2	2		2	2	2		2	0	0	1	0	1	1	0	3	62	33
2	8	39	6	34	5	656	2	20000	5	3	2		2	2	2		2	1	1	2	1	1	1	1	8	46	67
2	9	378	27	260	113	584	2	104000	1	2	2		2	2	2		2	1	2	2	0	1	1	1	8	85	67
2	10	172	29	192	333	140	2	1248	1	4	4		4	2	2		2	1	2	2	0	0	0	1	6	92	0
2	11	14000	1622	2216	2438	362	2	2135000	1	3	4	4	4	2	2		2	1	2	1	0	1	0	1	6	85	67
2	12	7615	229	3128	1468	397	2	10356000	5	2	2		2	3	2	2	2	0	0	0	0	0	1	0	1	69	67
2	13	118	4	156	54	160	2	5264	1	2	2		2	2	2		2	0	1	0	0	1	0	0	2	69	100
2	14	2444	297	530	385	575	2	2135000	1	4	4		4	2	2		2	2	2	2	1	2	1	1	11	100	67
2	15	560	163	681	767	141	2	7889	5	3	3		3	2	2		2	1	1	1	0	0	1	0	4	62	67
2	16	14000	546	2993	1507	527	2	10356000	5	3	2	2	2	2	2		2	0	0	1	0	1	1	0	3	77	100
2	17	8660	292	2076	1170	145	1	225000	1	4	4		4	3	3		3	0	2	0	0	0	1	0	3	77	67
2	18	108	2	100	10	288	4	191000	1	3	3		3	3	3		3	0	0	2	1	1	0	1	5	92	0
2	19	7	0	7	0	65	1	4194	1	2	2		2	2	2		2	0	0	0	1	0	0	0	1	69	0
2	20	44	2	69	32	313	2	24000	1	4	4		4	2	2		2	0	0	2	2	2	0	0	6	92	67
2	21	535	92	331	276	698	2	30	1	2	2		2	3	2		2	1	1	2	1	1	0	1	7	92	100
2	22	0	0	2	0	794	2	612	1	2	2		2	2	3	2	2	1	0	2	1	1	0	0	5	85	0
2	23	309	103	207	290	290	4	191000	1	3	3		3	2	2		2	1	0	2	1	0	0	1	5	85	0
2	24	7	0	12	7	665	4	71000	1	3	3		3	2	2		2	1	2	2	0	0	0	0	5	77	0
2	25	216	31	174	135	269	2	348	5	1	1		1	2	1	1	1	0	1	0	0	0	1	0	2	62	67
2	26	167	14	104	74	247	1	14000	4	4	4		4	2	2		2	0	0	0	0	1	0	0	1	77	67
2	27	21	1	10	6	111	1	14000	4	3	4	4	4	2	2		2	0	0	2	0	1	0	0	3	85	67
2	28	17	1	28	18	398	2	12000	1	1	1		1	1	1		1	1	0	0	0	1	0	0	2	77	67
2	29	1	0	1	2	98	2	5264	5	2	2		2	1	1		1	0	0	0	0	0	1	1	2	77	67
2	30	27	1	58	28	64	1	483	5	1	2	2	2	1	1		1	0	0	0	0	1	1	0	2	85	67
2	31	94	6	77	48	243	1	14000	4	3	3		3	2	2		2	0	0	0	1	2	0	0	3	92	67
2	32	14	0	2	0	103	1	18000	4	3	4	4	4	2	2		2	0	0	2	0	1	1	2	6	69	67
2	33	16	4	4	2	203	1	14000	4	4	4		4	2	2		2	0	0	1	1	1	0	0	3	92	0
2	34	10	2	7	4	61	2	1924	5	2	2		2	2	2		2	0	0	0	0	0	1	0	1	69	67
2	35	0	0	0	0	62	1	59	1	3	3		3	2	2		2	0	0	1	1	1	0	1	4	85	33
2	36	7	0	4	5	198	1	25	4	3	4	4	4	2	2		2	0	0	0	0	1	0	0	1	77	0
2	37	38	0	29	30	145	2	28000	1	3	3		3	2	2		2	1	0	1	1	1	0	0	4	77	0
2	38	6	0	1	0	79	1	14000	4	3	3		3	2	2		2	0	0	1	1	1	0	0	3	77	67
2	39	370	18	74	27	74	1	18000	5	2	3	3	3	2	2		2	0	0	0	0	0	1	0	1	69	100
2	40	43	12	63	15	164	1	235	4	3	3		3	3	3		3	0	0	0	0	1	0	0	1	77	67
2	41	57	2	13	8	105	1	18000	5	3	3		3	2	2		2	0	0	0	0	0	1	0	1	62	100
2	42	29	4	15	16	138	1	14000	4	2	3	3	3	2	2		2	0	0	0	0	1	0	0	1	69	0
2	43	106	3	73	91	94	1	7720	4	3	3		3	2	2		2	0	0	0	0	1	0	1	2	77	67
2	44	86	11	36	33	138	1	12000	1	3	3		3	2	2		2	0	0	2	0	1	0	1	4	77	67
2	45	53	2	51	70	82	2	32000	5	2	2		2	2	2		2	0	0	0	0	1	1	0	2	85	100
2	46	0	0	0	0	68	1	317	4	2	2		2	2	2		2	0	0	1	0	1	0	1	3	69	67
2	47	51	3	31	13	133	1	72000	5	3	3		3	2	2		2	0	1	0	0	0	1	0	2	77	100
2	48	38	5	101	30	295	2	2252	4	1	1		1	1	1		1	0	1	1	0	1	0	0	3	62	33
2	49	21	0	8	8	87	1	383	1	3	2	2	2	2	2		2	0	0	2	0	0	0	0	2	62	0
2	50	324	19	58	73	63	2	412000	4	3	3		3	1	2	2	2	0	1	0	0	1	0	0	2	62	0
2	51	0	1	0	2	54	1	350	5	3	3		3	2	2		2	0	0	1	0	0	0	1	2	69	100
2	52	3	0	0	0	41	1	14000	4	3	3		3	2	2		2	0	0	0	0	1	0	1	2	77	33
2	53	836	225	518	1197	141	2	304000	1	3	3		3	2	3	2	2	0	1	2	1	1	0	1	6	77	67
2	54	109	22	205	91	305	2	6369	5	2	2		2	2	2		2	0	0	0	0	0	1	0	1	62	67
2	55	55	4	12	9	190	1	14000	4	3	3		3	2	2		2	0	0	0	1	1	0	1	3	85	67
2	56	924	56	70	57	225	2	47000	1	3	3		3	2	2		2	0	0	1	0	1	0	0	2	69	67
2	57	0	0	0	0	114	2	130	4	2	3	3	3	2	2		2	0	0	0	1	1	0	0	2	62	0
2	58	132	17	64	46	200	1	14000	5	4	4		4	2	3	3	3	1	0	0	1	0	0	1	3	77	0
2	59	6557	189	847	448	166	1	226000	1	4	4		4	3	3		3	1	2	0	0	0	1	0	4	77	33
2	60	26	1	24	10	118	2	247	1	3	3		3	2	2		2	0	1	0	0	1	1	1	4	77	33
2	61	49	0	21	4	302	4	191000	4	4	4		4	2	2		2	0	0	1	1	2	0	1	5	92	33
2	62	1	0	8	2	54	2	1924	1	3	3		3	2	2		2	0	0	1	1	0	0	0	2	69	0
2	63	65	17	15	4	338	2	20000	4	2	1	1	1	2	1	1	1	0	0	0	0	1	0	0	1	62	67
2	64	31	0	58	163	92	1	10	4	3	3		3	2	2		2	0	0	0	0	1	0	0	1	85	0
2	65	1495	93	130	126	77	1	226000	1	3	3		3	2	2		2	0	1	1	0	1	1	0	4	77	67
2	66	36	8	71	79	135	2	1092	5	2	2		2	1	2	2	2	0	0	0	0	0	1	0	1	69	100
2	67	29	5	3	4	33	1	171000	5	2	3	3	3	2	2		2	0	0	0	0	0	0	1	1	69	0
2	68	6	0	7	13	97	1	1831	5	3	3		3	2	2		2	0	0	0	0	1	0	1	2	69	67
2	69	23	2	21	12	136	1	18000	4	3	4	4	4	2	2		2	0	0	0	0	1	0	1	2	62	100
2	70	49	3	17	12	139	1	18000	3	4	4		4	2	2		2	0	0	2	0	0	0	0	2	69	67
2	71	16	2	13	1	53	1	4194	4	3	3		3	2	2		2	0	0	1	1	1	0	1	4	62	67
2	72	0	0	1	0	219	2	662	1	2	3	2	2	2	2		2	1	1	0	1	0	0	1	4	77	33
2	73	24	1	4	0	135	1	72000	5	3	3		3	3	3		3	0	0	0	0	0	1	0	1	77	67
2	74	2	0	3	1	67	1	350	3	2	2		2	2	2		2	0	0	1	0	1	0	0	2	69	33
2	75	11	2	3	0	33	2	29000	4	2	2		2	2	2		2	0	0	0	0	1	0	0	1	58	0
2	76	16	1	4	4	74	1	18000	1	4	4		4	2	2		2	0	1	0	1	0	0	0	2	67	33
2	77	2	0	2	2	119	1	18	3	3	4	4	4	2	2		2	0	0	2	1	0	0	0	3	85	0
2	78	13	2	7	4	117	3	261	5	3	3		3	2	2		2	0	0	0	0	0	0	1	1	69	0
2	79	0	0	1	1	81	2	4041	5	2	3	3	3	2	2		2	0	0	0	0	1	0	1	2	59	67
2	80	1	1	0	0	53	2	4054	5	3	3		3	2	2		2	0	1	1	0	1	0	1	4	69	67
2	81	6	4	0	1	53	1	14000	4	3	2	2	2	2	2		2	0	0	1	0	1	0	1	3	85	67
2	82	16	1	10	29	100	3	2580	5	3	3		3	3	3		3	0	1	0	0	0	1	0	2	77	100
2	83	8	0	11	2	88	2	1200	5	2	2		2	2	2		2	0	0	0	0	0	1	0	1	69	100
2	84	0	0	0	0	97	1	20	1	3	3		3	2	2		2	0	0	0	1	0	0	0	1	69	0
2	85	1902	53	518	353	168	1	226000	5	4	4		4	3	3		3	0	1	1	1	1	1	0	5	85	67
2	86	0	0	0	0	58	1	19	3	3	3		3	2	2		2	0	0	2	0	1	1	0	4	69	67
2	87	80	5	26	12	280	4	191000	4	4	4		4	2	2		2	1	0	2	1	1	0	1	6	92	0
2	88	241	34	194	197	899	1	14000	4	5	4	5	5	3	3		3	0	0	0	1	1	0	2	4	69	0
2	89	282	44	130	171	75	2	485	5	2	3	3	3	2	2		2	0	1	0	0	0	1	0	2	62	33
2	90	9399	479	607	8003	373	2	2137000	2	4	4		4	3	3		3	0	1	0	0	0	1	0	2	92	33
2	91	106	8	57	28	67	1	14000	5	4	3	4	4	3	3		3	0	0	0	0	0	1	0	1	77	67
2	92	69	9	54	61	128	1	14000	4	4	4		4	3	2	2	2	0	0	2	0	1	0	1	4	69	67
2	93	31	0	2	2	31	1	14000	5	3	3		3	2	2		2	0	0	0	0	0	0	1	1	75	0
2	94	1	0	2	1	102	2	5267	4	2	2		4	1	1		1	0	0	0	0	1	0	0	1	69	67
2	95	110	16	59	67	39	1	14000	4	3	3		3	2	2		2	0	0	0	0	1	0	1	2	62	33
2	96	28	4	20	13	134	1	14000	5	4	4		4	3	3		3	0	0	1	1	1	0	1	4	92	67
2	97	8661	297	2077	1170	145	1	226000	2	4	4		4	3	3		3	0	2	0	0	0	1	0	2	77	67
2	98	275	30	194	70	449	1	18888	1	2	4	3	3	2	2		2	0	1	0	2	1	0	1	5	92	67
2	99	69	2	70	53	43	1	165	4	2	2		2	2	2		2	0	0	1	0	1	0	0	2	77	33
2	100	68	9	46	4	297	4	191000	2	4	3	3	3	3	2	3	3	0	1	0	0	0	0	1	2	92	0
	platform 1=Tik Tok，2=Bilibili。source:1=Professional individuals 2=Non-Professional individuals 3= Professional institutions 4=Non-Professional institutions。content：1=Disease knowledge 2=Etiology 3=Symptoms 4=treatment 5=Prevention and Prognosis。
